# Supplementary material for: Oculomotor indicators of cognitive performance are modulated by neurodegeneration
Source: Front Neurol. 2025 Nov 10;16:1649745. doi: 10.3389/fneur.2025.1649745 (PMC12640912; doi:10.3389/fneur.2025.1649745)
Supplement: Supplementary file 2 [file Table_1.xlsx]

## Sheet: Sheet1
Score	Oculomotor Task	Mann Whitney U Statistic	p-value	Corrected p-value using Benjamini Hochberg procedure
TMTA	AS	586	0.488541	0.610677
	Fix	100	0.61867	0.61867
	OKN	955	0.0817228	0.136205
	PS	261	0.0134113	0.0335283
	SP	1802	0.00696522	0.0335283
TMTB	AS	386	0.00322862	0.00403578
	Fix	66	0.0563924	0.0563924
	OKN	715	0.000568893	0.000948156
	PS	170	0.000101147	0.000323085
	SP	1531	0.000129234	0.000323085
COWAT	AS	430	0.0143036	0.0357589
	Fix	17	8.13403e-05	0.000406701
	OKN	1179	0.881388	0.881388
	PS	410	0.876415	0.881388
	SP	2037	0.085592	0.142653
MoCA	AS	358	0.00111242	0.00185404
	Fix	45	0.00545214	0.00545214
	OKN	758	0.00168658	0.00210822
	PS	136	1.0028e-05	2.507e-05
	SP	825	1.28587e-11	6.42936e-11
HVLT	AS	630	0.843757	0.843757
	Fix	56	0.0201914	0.0504785
	OKN	953	0.0792615	0.132103
	PS	381	0.544182	0.680228
	SP	1535	0.000138269	0.000691346
