# Supplementary material for: Oculomotor indicators of cognitive performance are modulated by neurodegeneration
Source: Front Neurol. 2025 Nov 10;16:1649745. doi: 10.3389/fneur.2025.1649745 (PMC12640912; doi:10.3389/fneur.2025.1649745)
Supplement: Supplementary file 3 [file Table_2.xlsx]

## Sheet: Sheet1
		Age			TMTA			TMTB			COWAT			SDMT			MoCA			HVLT			BAI
Task	Feature	Spearman's rho	p-value	Corrected p-value	Spearman's rho	p-value	Corrected p-value	Spearman's rho	p-value	Corrected p-value	Spearman's rho	p-value	Corrected p-value	Spearman's rho	p-value	Corrected p-value	Spearman's rho	p-value	Corrected p-value	Spearman's rho	p-value	Corrected p-value	Spearman's rho	p-value	Corrected p-value
Anti-Saccade Slow	Correct Direction Latency	0.170732	0.0255716	0.0613718	0.196191	0.0101183	0.0325711	0.173647	0.0231252	0.0925007	-0.101105	0.188243	0.376487	-0.274208	0.00035022	0.00210132	-0.212083	0.00535686	0.0214275	-0.0835901	0.281369	0.375159	0.138828	0.0701604	0.420281
	Correct Final Gain Error	0.16937	0.0486997	0.0973994	0.217808	0.010857	0.0325711	0.178366	0.0377484	0.113245	-0.0981502	0.255622	0.438209	-0.277732	0.00126316	0.00505263	-0.14892	0.0835725	0.200574	-0.203538	0.018783	0.0591827	0.0138025	0.873286	0.873286
	Correct Final Gain Mean	-0.021328	0.781868	0.798821	0.0696368	0.365445	0.438533	0.0899424	0.242043	0.36525	-0.00592184	0.938726	0.938726	0.0110333	0.887803	0.887803	-0.000613587	0.993645	0.993645	0.0340718	0.66106	0.721156	0.0577428	0.45315	0.679725
	Correct First Gain Error	0.0444323	0.607507	0.729008	0.149562	0.0822345	0.164469	0.100683	0.2435	0.36525	-0.0376269	0.663632	0.910501	-0.230558	0.00782222	0.0187733	-0.0893216	0.301083	0.602166	-0.201984	0.0197276	0.0591827	0.0194904	0.821809	0.873286
	Correct First Gain Mean	-0.0599079	0.436362	0.654543	0.0763402	0.321	0.428	0.0470856	0.540837	0.649005	-0.00992617	0.897474	0.938726	0.0407693	0.602002	0.722403	0.066483	0.387611	0.659813	0.0389622	0.61607	0.721156	0.0603499	0.432979	0.679725
	Correct Direction Duration-Amplitude Ratio	0.0196327	0.798821	0.798821	0.169231	0.0269156	0.0645975	0.030054	0.696379	0.696379	-0.123874	0.106484	0.327628	-0.142198	0.067617	0.115915	-0.0347576	0.651761	0.869015	-0.137532	0.0754425	0.12933	-0.131893	0.0855063	0.420281
	Symbol Percent Correct	-0.189073	0.00689951	0.0206985	-0.116137	0.0997744	0.171042	-0.132891	0.0593773	0.142506	0.109499	0.120833	0.327628	0.0649881	0.364245	0.48566	0.156298	0.0263312	0.0789936	0.149508	0.0350615	0.070123	0.0846182	0.231176	0.628662
	Incorrect Direction Latency	0.0855002	0.249811	0.428248	-0.00789293	0.915781	0.915781	0.0331514	0.656842	0.696379	-0.0304862	0.682876	0.910501	-0.0721601	0.339845	0.48566	-0.0249581	0.738051	0.885661	0.0999184	0.18326	0.27489	-0.12053	0.10507	0.420281
	Direction Percent Correct	-0.192798	0.00585334	0.0206985	-0.306366	9.23469e-06	0.000110816	-0.212945	0.00234461	0.0140677	0.169634	0.0157996	0.0947978	0.167739	0.0184697	0.0369395	0.00438026	0.950667	0.993645	0.151602	0.032557	0.070123	0.0133056	0.850921	0.873286
	Direction Percent Corrected	-0.0473646	0.524318	0.69909	-0.0246091	0.741583	0.809	-0.054763	0.462793	0.617058	-0.0158831	0.831474	0.938726	0.0225455	0.765809	0.835428	0.0576037	0.439875	0.659813	-0.0110105	0.883698	0.883698	0.0469798	0.528843	0.705124
	Time to Correct	0.224449	0.0025958	0.0155748	0.0756768	0.31677	0.428	0.134163	0.0750211	0.150042	-0.112355	0.136512	0.327628	-0.227753	0.00265783	0.00797349	-0.243014	0.00111735	0.0134082	-0.216756	0.00406815	0.0244089	-0.0847693	0.261943	0.628662
	Time to Target	0.32773	1.81427e-06	2.17713e-05	0.289424	2.94446e-05	0.000176668	0.236399	0.000706228	0.00847474	-0.240779	0.000556874	0.00668249	-0.372748	6.8855e-08	8.2626e-07	-0.212072	0.002446	0.014676	-0.227946	0.00120351	0.0144421	-0.0535857	0.448802	0.679725
Anti-Saccade Medium	Correct Direction Latency	0.0823087	0.294739	0.353687	0.0998104	0.204921	0.307382	0.157308	0.0449183	0.150221	-0.109131	0.16553	0.662119	-0.185205	0.0198223	0.0792893	-0.201069	0.0100627	0.0603762	-0.0600191	0.4509	0.676349	0.0816722	0.300002	0.669617
	Correct Final Gain Error	0.0387838	0.653946	0.713396	0.262523	0.00201782	0.00605346	0.160118	0.0625919	0.150221	-0.0857631	0.320827	0.692734	-0.0845799	0.336801	0.404161	-0.0260388	0.763483	0.91618	-0.0735856	0.399921	0.676349	0.114641	0.183856	0.669617
	Correct Final Gain Mean	-0.180146	0.0209847	0.0629541	0.106041	0.177908	0.304984	0.0346779	0.660326	0.728906	-0.0112807	0.886354	0.964165	0.118433	0.13832	0.184426	-0.0568725	0.47085	0.778606	0.0984463	0.215529	0.431058	0.0701406	0.373627	0.669617
	Correct First Gain Error	0.00059906	0.994477	0.994477	0.241423	0.00463342	0.0111202	0.146035	0.0898045	0.179609	-0.0659979	0.445231	0.763253	-0.0306794	0.727947	0.794124	-0.0315719	0.7152	0.91618	-0.00784552	0.928584	0.928584	0.131473	0.127084	0.669617
	Correct First Gain Mean	-0.159864	0.0408781	0.0817562	0.0667389	0.397301	0.476761	0.00732241	0.926088	0.926088	0.00354629	0.964165	0.964165	0.119614	0.134402	0.184426	-0.00458959	0.953633	0.988151	0.129824	0.101796	0.24431	0.0732172	0.352978	0.669617
	Correct Direction Duration-Amplitude Ratio	0.121009	0.12271	0.184065	0.251169	0.00122057	0.00488226	0.147569	0.0601297	0.150221	-0.0936175	0.23458	0.692734	-0.155323	0.0513284	0.123188	-0.00117226	0.988151	0.988151	0.0219122	0.783293	0.871037	-0.0240572	0.760501	0.885223
	Symbol Percent Correct	-0.148578	0.0357543	0.0817562	-0.123472	0.0823054	0.164611	-0.0838432	0.239045	0.409791	-0.0670999	0.346367	0.692734	0.130958	0.0687439	0.137488	0.104387	0.142297	0.341513	0.245415	0.000526294	0.00631553	0.0170163	0.811455	0.885223
	Incorrect Direction Latency	0.179859	0.0162909	0.0629541	0.0386691	0.609347	0.664742	0.0324421	0.668164	0.728906	-0.0370884	0.624062	0.917533	-0.164924	0.0301293	0.0903878	-0.156421	0.0376066	0.150427	-0.0194969	0.798451	0.871037	-0.0495639	0.51238	0.683173
	Direction Percent Correct	-0.175033	0.0131754	0.0629541	-0.345959	5.58529e-07	6.70235e-06	-0.174999	0.0134276	0.0805658	0.131563	0.0639843	0.383906	0.197352	0.00581178	0.0348707	0.0459725	0.519071	0.778606	0.139737	0.0507723	0.152317	0.00131385	0.985306	0.985306
	Direction Percent Corrected	-0.11014	0.143316	0.191087	-0.0664112	0.379807	0.476761	-0.0361874	0.632517	0.728906	-0.0303768	0.68815	0.917533	0.00540044	0.943782	0.943782	0.114653	0.128621	0.341513	0.0274497	0.719188	0.871037	0.0603202	0.425133	0.669617
	Time to Correct	0.12035	0.115813	0.184065	0.0164542	0.830857	0.830857	0.0474973	0.5373	0.728906	-0.0223991	0.771208	0.92545	-0.117931	0.129049	0.184426	-0.0785166	0.307357	0.614713	-0.168468	0.0290422	0.152317	0.0917488	0.232677	0.669617
	Time to Target	0.202101	0.00410607	0.0492729	0.235795	0.000800154	0.00480092	0.212163	0.00262635	0.0315162	-0.205046	0.00366975	0.044037	-0.30641	1.3915e-05	0.000166979	-0.199654	0.00469512	0.0563415	-0.147005	0.0397743	0.152317	-0.0542771	0.446412	0.669617
Anti-Saccade Fast	Correct Direction Latency	0.0538527	0.472759	0.630345	0.0630254	0.400617	0.534156	0.11249	0.132716	0.318519	-0.0967795	0.196211	0.470906	-0.141367	0.0627905	0.125581	-0.202788	0.00633048	0.0470444	-0.150535	0.0455053	0.131772	0.0464115	0.536133	0.89382
	Correct Final Gain Error	-0.0434727	0.599839	0.719807	0.101278	0.220648	0.378254	0.0237882	0.774126	0.917203	0.0154003	0.852621	0.852621	0.0294617	0.726868	0.872242	-0.120943	0.143129	0.34351	-0.000300061	0.997142	0.997142	0.146428	0.0757567	0.400181
	Correct Final Gain Mean	-0.213929	0.00393135	0.0157254	-0.0852705	0.255067	0.3826	-0.07147	0.340382	0.643797	0.183805	0.013515	0.0810897	0.166143	0.0284493	0.085348	-0.0304002	0.685394	0.822472	0.207822	0.00550864	0.0308134	0.103508	0.166742	0.400181
	Correct First Gain Error	0.00890826	0.914427	0.914427	0.116377	0.158963	0.317926	-0.0166547	0.84077	0.917203	0.0413892	0.617451	0.754178	-0.0193906	0.818197	0.892578	-0.107464	0.193586	0.387172	0.0238509	0.77583	0.84636	0.115296	0.162895	0.400181
	Correct First Gain Mean	-0.116758	0.118545	0.177818	-0.0252587	0.736438	0.862133	-0.0632917	0.398626	0.643797	0.134633	0.0715581	0.238443	0.0851801	0.263765	0.442401	-0.0121436	0.871468	0.937316	0.144553	0.0549051	0.131772	0.0379533	0.612974	0.89382
	Correct Direction Duration-Amplitude Ratio	-0.00902726	0.904268	0.914427	0.128774	0.0849192	0.203806	-0.0592864	0.429198	0.643797	0.0363062	0.628482	0.754178	0.00174035	0.981817	0.981817	0.0338943	0.651484	0.822472	0.0922831	0.221838	0.332756	0.0620473	0.407982	0.815964
	Symbol Percent Correct	-0.157217	0.0261957	0.0523914	-0.155364	0.0284381	0.113753	-0.127569	0.0725596	0.259255	-0.0223992	0.7535	0.822	0.0755768	0.294934	0.442401	0.187982	0.00784073	0.0470444	0.189823	0.00770335	0.0308134	0.159623	0.0243203	0.291844
	Incorrect Direction Latency	0.263349	0.000397808	0.00295017	0.150906	0.045587	0.136761	0.0168492	0.824351	0.917203	-0.0513134	0.498822	0.754178	-0.215452	0.00453359	0.0272016	-0.0836356	0.269775	0.462472	-0.0563667	0.461366	0.553733	0.024703	0.74485	0.89382
	Direction Percent Correct	-0.16658	0.0181035	0.0523914	-0.25928	0.000209403	0.00251283	-0.254396	0.000277822	0.00333386	0.237704	0.000700747	0.00840897	0.186392	0.00908108	0.0363243	0.0311438	0.661542	0.822472	0.0965951	0.176917	0.324224	0.00840005	0.906026	0.936055
	Direction Percent Corrected	-0.12255	0.104164	0.177818	0.0201875	0.790288	0.862133	-0.00600025	0.937004	0.937004	0.0704128	0.353082	0.706164	0.143521	0.0603444	0.125581	0.00597045	0.937316	0.937316	0.0563569	0.461444	0.553733	0.0060908	0.936055	0.936055
	Time to Correct	0.177343	0.0222667	0.0523914	0.0103816	0.894712	0.894712	0.133898	0.0864183	0.259255	0.0419494	0.592658	0.754178	-0.0662385	0.403807	0.53841	-0.173906	0.025488	0.101952	-0.103696	0.189131	0.324224	-0.026933	0.731303	0.89382
	Time to Target	0.244232	0.000491696	0.00295017	0.210146	0.00289055	0.0173433	0.202998	0.00403264	0.0241959	-0.124617	0.079481	0.238443	-0.263369	0.000207002	0.00248402	-0.141072	0.04687	0.14061	-0.210074	0.00312385	0.0308134	-0.111986	0.115311	0.400181
Fixation	BCEA 68	0.21762	0.00176786	0.00662946	0.13163	0.0612048	0.144677	0.11779	0.094186	0.235465	0.0815484	0.24742	0.818313	-0.114987	0.106717	0.234715	-0.17533	0.0123476	0.0926072	-0.169316	0.0165382	0.120102	-0.0490917	0.486711	0.768135
	BCEA 95	0.203895	0.0034434	0.0103302	0.132728	0.0590568	0.144677	0.124089	0.0777484	0.233245	0.0773357	0.272771	0.818313	-0.116651	0.101709	0.234715	-0.175453	0.0122857	0.0926072	-0.140733	0.0468458	0.140538	-0.0363311	0.606824	0.768135
	Horizontal Drift	-0.0272486	0.698854	0.748772	-0.0759989	0.281172	0.527197	-0.086932	0.217472	0.372896	0.101671	0.148912	0.802598	0.114079	0.109534	0.234715	0.0469136	0.506272	0.63284	0.0221914	0.755113	0.823529	0.0427844	0.54445	0.768135
	Standard Error of the Horiz. Gaze Drift	0.109791	0.118001	0.221253	0.0266626	0.705724	0.809744	-0.00970096	0.890741	0.954365	0.0095176	0.892793	0.992257	-0.0714597	0.317098	0.475647	-0.0556094	0.43068	0.63284	-0.0240922	0.734889	0.823529	-0.0862516	0.221107	0.663322
	Max Fixation Duration	-0.310967	5.98425e-06	4.48819e-05	-0.234758	0.000747944	0.0112192	-0.180153	0.0101111	0.0505555	-0.0190345	0.787507	0.992257	0.146631	0.0392678	0.196339	0.162414	0.0206047	0.103024	0.191551	0.00658419	0.0987629	0.0546678	0.438537	0.768135
	Mean Fixation Duration	-0.318355	3.47765e-06	4.48819e-05	-0.220547	0.0015673	0.0117547	-0.190271	0.00654607	0.0505555	0.00849565	0.904246	0.992257	0.128452	0.0713072	0.234715	0.140933	0.0448975	0.134692	0.159556	0.0240205	0.120102	0.0716624	0.309613	0.768135
	SI Amplitude	0.128524	0.0771911	0.165409	0.033594	0.646301	0.809744	0.0136486	0.85213	0.954365	-0.00455999	0.950345	0.992257	-0.0511887	0.490145	0.612681	0.0136327	0.8523	0.8523	-0.0449895	0.542029	0.785034	-0.0185261	0.800249	0.85741
	SI Duration	-0.0547905	0.452764	0.63788	-0.133274	0.067516	0.144677	-0.0889127	0.223738	0.372896	0.102488	0.16052	0.802598	0.0441415	0.551861	0.636763	-0.0625137	0.392797	0.63284	0.0631858	0.391563	0.734181	-0.035351	0.629151	0.768135
	SI Interval	-0.00270691	0.974404	0.974404	0.0446635	0.597648	0.809744	0.0326226	0.699934	0.954365	-0.0110097	0.896535	0.992257	0.129014	0.132962	0.249304	0.0397815	0.638321	0.736524	-0.0478773	0.575692	0.785034	0.0105587	0.900751	0.900751
	SI Peak Velocity	-0.0433109	0.552955	0.691193	-0.0226007	0.75756	0.809744	0.104042	0.154237	0.330508	-0.000763852	0.991677	0.992257	0.0147216	0.842777	0.901112	-0.149917	0.0394941	0.134692	0.0164616	0.823529	0.823529	-0.132319	0.0695228	0.663322
	SI Rate	0.100276	0.153572	0.255953	-0.0195428	0.781973	0.809744	0.000297478	0.996639	0.996639	-0.0656726	0.351896	0.87974	-0.00888661	0.901112	0.901112	0.018314	0.795369	0.852181	0.0181371	0.798793	0.823529	-0.0305041	0.665717	0.768135
	Percent within 2 Degree Radius	-0.228074	0.00103484	0.00517422	-0.140927	0.0449075	0.144677	-0.154902	0.0273334	0.1025	-0.0329134	0.641091	0.992257	0.192545	0.00657439	0.0807394	0.0744479	0.291135	0.555402	0.145743	0.0394739	0.140538	0.111069	0.114657	0.663322
	Percent within 4 Degree Radius	-0.170592	0.0147086	0.0367714	-0.192821	0.00584732	0.0292366	-0.186206	0.00781535	0.0505555	-0.0349678	0.620395	0.992257	0.180885	0.0107653	0.0807394	0.0480402	0.496104	0.63284	0.118845	0.0937114	0.234279	0.0955739	0.174967	0.663322
	Vertical Drift	0.0511179	0.467778	0.63788	0.035493	0.615152	0.809744	-0.0106535	0.88009	0.954365	-0.103353	0.142269	0.802598	-0.0625102	0.381638	0.520415	0.124321	0.0771916	0.192979	0.085257	0.230005	0.492868	-0.0523213	0.45847	0.768135
	Standard Error of the Vert. Gaze Drift	0.0357488	0.61172	0.705831	-0.0170016	0.809744	0.809744	0.0662893	0.347383	0.521074	-0.000685365	0.992257	0.992257	-0.0783015	0.272856	0.454761	-0.0736708	0.296214	0.555402	-0.0464189	0.51395	0.785034	-0.0906427	0.198396	0.663322
OKN Fixation	Drift Amplitude	-0.0531711	0.529708	0.837196	0.0490074	0.562469	0.904801	-0.0869831	0.303332	0.571664	0.166518	0.0476353	0.417065	0.0449298	0.602133	0.812382	0.0267243	0.752231	0.99075	0.014906	0.861238	0.87918	-0.00244642	0.976948	0.98854
	Drift Max Velocity	0.00460288	0.956644	0.976309	-0.0235009	0.781312	0.918291	-0.0761362	0.367824	0.643693	0.262776	0.00158111	0.0774745	0.00716879	0.93374	0.963256	-0.101546	0.229181	0.660581	-0.120219	0.157117	0.488173	0.0594897	0.481895	0.866882
	First Saccade Amplitude	0.132282	0.11658	0.4632	-0.0563004	0.505734	0.904801	-0.107856	0.201384	0.562177	0.171778	0.0409444	0.417065	0.0659295	0.444005	0.701815	5.80076e-05	0.999453	0.999453	-0.14343	0.0909089	0.404958	0.0476233	0.573571	0.866882
	First Saccade Max Velocity	0.0942502	0.269759	0.574703	-0.0149297	0.86152	0.9381	-0.0100006	0.906984	0.987605	0.15292	0.0723022	0.417065	-0.0916587	0.292201	0.597237	-0.0057741	0.946214	0.99075	-0.127911	0.136338	0.477182	-0.00624707	0.941816	0.987194
	Number of Phase Pairs	0.0630965	0.369957	0.697227	0.0698771	0.321852	0.904801	-0.0917768	0.192816	0.562177	0.0717585	0.308963	0.715824	0.0416611	0.560052	0.807133	0.00942213	0.893862	0.99075	-0.133218	0.0600303	0.404958	-0.0486754	0.490418	0.866882
OKN Left	Drift Amplitude	0.141244	0.0477291	0.4632	0.111849	0.118578	0.81383	0.150952	0.0346932	0.342036	-0.104326	0.145614	0.594589	-0.13656	0.0589286	0.469728	-0.00913688	0.898861	0.99075	-0.037862	0.601136	0.783533	-0.0321547	0.654585	0.866882
	Drift Duration	0.0380614	0.595412	0.858093	0.0368346	0.608259	0.904801	0.0222141	0.757286	0.951462	-0.0634362	0.377065	0.739048	0.0163928	0.821452	0.89447	0.0167924	0.815291	0.99075	0.024298	0.737311	0.860197	-0.033664	0.639488	0.866882
	Drift Gain	0.0939639	0.189061	0.4632	0.0392333	0.585091	0.904801	0.0871877	0.224314	0.571664	-0.0419825	0.55905	0.856045	-0.170845	0.0178226	0.436654	0.00826164	0.908504	0.99075	-0.0520218	0.472448	0.752258	-0.00915866	0.898621	0.978498
	Drift Latency	0.114491	0.109154	0.4632	0.074872	0.296963	0.904801	0.0617677	0.389768	0.648301	0.147565	0.0390173	0.417065	-0.0841696	0.245751	0.594001	-0.149366	0.0366642	0.598849	-0.0584359	0.419531	0.752258	-0.0330791	0.645322	0.866882
	Max Velocity	0.0916813	0.200082	0.466857	0.0367621	0.608966	0.904801	0.0906231	0.206514	0.562177	0.0775904	0.279721	0.715824	-0.122695	0.0899948	0.551218	-0.0767048	0.285262	0.686798	-0.132643	0.0659308	0.404958	-0.0426262	0.553034	0.866882
	Fast Phase Final Offset	0.111004	0.120446	0.4632	0.127136	0.075777	0.742614	0.115128	0.108091	0.382009	-0.00851307	0.905733	0.964802	-0.0673416	0.353369	0.603563	-0.049996	0.48649	0.785094	0.0614739	0.395726	0.745791	-0.0691431	0.335565	0.866882
	First Saccade Amplitude	0.0282186	0.693858	0.898172	0.118369	0.0984562	0.804059	0.157133	0.0278443	0.342036	-0.0442924	0.537611	0.849773	-0.0834138	0.250031	0.594001	-0.0876478	0.221869	0.660581	-0.0286643	0.692318	0.827404	0.018739	0.794331	0.952061
	First Saccade Duration	0.0320898	0.654405	0.898172	0.208861	0.00330525	0.161957	0.124431	0.082272	0.382009	-0.15929	0.0257437	0.417065	-0.0817929	0.259385	0.594001	0.00911807	0.899068	0.99075	-0.132962	0.0652757	0.404958	0.0674494	0.347566	0.866882
	Max Velocity	0.0458948	0.521911	0.837196	0.10511	0.142598	0.81383	0.150068	0.0357803	0.342036	-0.0348305	0.627921	0.878027	-0.0857906	0.236742	0.594001	-0.0995503	0.165064	0.660581	-0.0223316	0.757881	0.863632	0.0438783	0.541423	0.866882
	Number of Phase Pairs	-0.0980995	0.162744	0.4632	-0.0368554	0.60164	0.904801	-0.0296718	0.67431	0.893006	-0.0672945	0.340104	0.715824	0.027494	0.70061	0.837314	0.117064	0.0962475	0.660581	0.0933275	0.188695	0.488173	0.0547047	0.438227	0.866882
	Time to Next Drift	-0.00957252	0.894066	0.935666	-0.0243327	0.735624	0.918291	-0.0409267	0.569984	0.797978	0.127108	0.0766037	0.417065	0.0221515	0.761001	0.887834	-0.0813131	0.258456	0.686798	-0.0813123	0.262204	0.584	-0.0219167	0.761037	0.952061
OKN Right	Drift Amplitude	0.099826	0.159599	0.4632	0.00267634	0.970073	0.970073	0.0668302	0.348314	0.632125	-0.0705122	0.322339	0.715824	-0.0662858	0.357211	0.603563	-0.0062444	0.930247	0.99075	-0.0152716	0.831758	0.867152	0.0768117	0.280886	0.866882
	Drift Duration	0.021965	0.757533	0.898172	0.0270405	0.704599	0.918291	0.0444743	0.532796	0.767854	-0.138194	0.0515913	0.417065	-0.038818	0.590037	0.812382	0.0548436	0.441674	0.785094	0.0539978	0.452242	0.752258	0.0762776	0.284255	0.866882
	Drift Gain	0.049438	0.486929	0.837196	-0.0899174	0.206585	0.81383	0.00172988	0.980654	0.992093	0.0665135	0.350608	0.715824	-0.00994053	0.890301	0.948365	-0.0707132	0.320958	0.686798	-0.0368984	0.607638	0.783533	0.0198763	0.780513	0.952061
	Drift Latency	0.13384	0.0588348	0.4632	0.0529412	0.457697	0.904801	0.0603774	0.396919	0.648301	0.00645413	0.927911	0.967396	-0.172645	0.0157997	0.436654	-0.0704911	0.322484	0.686798	-0.093072	0.194462	0.488173	-0.103463	0.145881	0.866882
	Max Velocity	0.042863	0.54674	0.837196	-0.0181588	0.799057	0.918291	0.0579904	0.415881	0.657361	0.0683014	0.33778	0.715824	-0.0940136	0.191116	0.594001	-0.0997925	0.160801	0.660581	-0.0750806	0.295616	0.62979	0.0602368	0.398022	0.866882
	Fast Phase Final Offset	0.154744	0.0286774	0.4632	0.0254743	0.720977	0.918291	0.0319448	0.654216	0.890461	0.0314817	0.658912	0.878027	-0.0943577	0.189489	0.594001	0.0563473	0.429238	0.785094	0.0463764	0.518626	0.752258	-0.0781088	0.272819	0.866882
	First Saccade Amplitude	0.00211313	0.976309	0.976309	-0.0154009	0.829065	0.923277	0.118391	0.0958214	0.382009	-0.03821	0.592084	0.878027	-0.0748888	0.298106	0.597237	-0.0931412	0.190708	0.660581	-0.110355	0.123611	0.473488	0.143857	0.0426492	0.866882
	First Saccade Duration	-0.00916842	0.897476	0.935666	-0.0339758	0.633785	0.913396	-0.019034	0.789592	0.956493	-0.0458449	0.520233	0.849773	-0.00270881	0.97002	0.97002	0.00112952	0.987367	0.999453	-0.0920854	0.199254	0.488173	0.110245	0.12111	0.866882
	Max Velocity	0.0234381	0.741829	0.898172	-0.0290172	0.684122	0.918291	0.0821402	0.248754	0.571664	-0.0200424	0.778726	0.920388	-0.0286929	0.690497	0.837314	-0.0935364	0.188825	0.660581	-0.0924293	0.197574	0.488173	0.148502	0.0363227	0.866882
	Number of Phase Pairs	-0.0968425	0.168225	0.4632	-0.128001	0.068764	0.742614	-0.122458	0.0817634	0.382009	0.0822871	0.243149	0.700841	0.143401	0.0438544	0.469728	0.118808	0.0913561	0.660581	0.121033	0.0877819	0.404958	0.0702407	0.319334	0.866882
	Time to Next Drift	0.0102237	0.886906	0.935666	0.0747073	0.299282	0.904801	0.0459706	0.523373	0.767854	-0.0246161	0.732662	0.899118	-0.0883089	0.224436	0.594001	-0.0689522	0.338156	0.686798	-0.0643066	0.375532	0.736044	-0.0389372	0.588895	0.866882
OKN Fast	Drift Amplitude	0.0978375	0.168121	0.4632	0.088106	0.215914	0.81383	0.161464	0.0227057	0.342036	-0.0994122	0.162411	0.612163	-0.0934241	0.193926	0.594001	0.00444545	0.950311	0.99075	0.0165179	0.818258	0.867152	0.00102467	0.98854	0.98854
	Drift Duration	0.0682476	0.336936	0.660394	0.0769994	0.279709	0.904801	0.113914	0.109145	0.382009	-0.091759	0.197403	0.623115	-0.0317956	0.659026	0.837314	-0.0492967	0.489279	0.785094	-0.0102809	0.886277	0.886277	-0.0361398	0.612317	0.866882
	Drift Gain	0.102264	0.149599	0.4632	0.0605447	0.39561	0.904801	0.127827	0.0719784	0.382009	-0.030873	0.665104	0.878027	-0.141296	0.0488037	0.469728	-0.0171319	0.810198	0.99075	-0.0183377	0.79864	0.867152	-0.0334839	0.638709	0.866882
	Drift Latency	0.0933891	0.188402	0.4632	0.142647	0.0444428	0.725898	0.000706965	0.992093	0.992093	0.0764746	0.283009	0.715824	-0.073875	0.304713	0.597237	-0.0363174	0.61057	0.934935	0.0369331	0.6073	0.783533	-0.0354016	0.619605	0.866882
	Max Velocity	0.0824167	0.24596	0.547821	0.0522705	0.463423	0.904801	0.131203	0.0647205	0.382009	0.0110508	0.87689	0.964802	-0.136336	0.0573714	0.469728	-0.0500216	0.482906	0.785094	-0.0494745	0.491053	0.752258	-0.00475104	0.9469	0.987194
	Fast Phase Final Offset	0.137748	0.0517609	0.4632	0.156672	0.0271139	0.664291	0.157927	0.0258943	0.342036	-0.00872575	0.902647	0.964802	-0.0959285	0.182193	0.594001	-0.0715771	0.315067	0.686798	-0.0532221	0.458773	0.752258	-0.0653534	0.359093	0.866882
	First Saccade Amplitude	-0.0382315	0.590934	0.858093	0.0640266	0.368952	0.904801	0.144388	0.041882	0.342036	-0.0352641	0.620966	0.878027	-0.0555874	0.440208	0.701815	-0.0665411	0.350407	0.686798	0.0296189	0.680264	0.827404	0.089928	0.206532	0.866882
	First Saccade Duration	-0.0987335	0.16424	0.4632	0.0364409	0.609356	0.904801	0.0279536	0.695112	0.896329	-0.0524185	0.462156	0.838727	0.0280739	0.696842	0.837314	0.0198026	0.781306	0.99075	-0.0294196	0.682299	0.827404	0.0801921	0.260192	0.866882
	Max Velocity	-0.024725	0.728196	0.898172	0.0521875	0.464134	0.904801	0.121359	0.0877282	0.382009	-0.0190978	0.788904	0.920388	-0.0484622	0.501086	0.767288	-0.0760304	0.285823	0.686798	0.0443233	0.537327	0.752258	0.0724978	0.308866	0.866882
	Number of Phase Pairs	-0.0980339	0.163027	0.4632	-0.0931826	0.186059	0.81383	-0.0729284	0.301122	0.571664	0.0239972	0.733974	0.899118	0.0793123	0.266694	0.594001	0.0872892	0.215581	0.660581	0.12531	0.0770571	0.404958	0.0586203	0.406105	0.866882
	Time to Next Drift	0.0452811	0.528561	0.837196	0.0523377	0.467437	0.904801	0.018081	0.801903	0.956493	0.0472735	0.511656	0.849773	-0.0367828	0.613431	0.812382	-0.0132365	0.854283	0.99075	-0.0648804	0.371279	0.736044	-0.0783219	0.276442	0.866882
OKN Slow	Drift Amplitude	0.146613	0.0397978	0.4632	0.0382762	0.594287	0.904801	0.0163705	0.819851	0.956493	-0.0912325	0.203466	0.623115	-0.110125	0.128361	0.594001	-0.0184464	0.797473	0.99075	-0.101644	0.15956	0.488173	0.075973	0.289896	0.866882
	Drift Duration	0.0209749	0.769862	0.898172	0.0176678	0.805848	0.918291	0.00508137	0.943649	0.990166	-0.133295	0.0625307	0.417065	-0.0185833	0.798076	0.89447	0.0908838	0.205206	0.660581	0.0494873	0.494321	0.752258	0.0394639	0.582886	0.866882
	Drift Gain	0.0542645	0.44884	0.814562	-0.0557523	0.437664	0.904801	-0.00453032	0.949751	0.990166	0.0445781	0.534988	0.849773	-0.0689716	0.341813	0.603563	-0.0488337	0.496692	0.785094	-0.0850984	0.239323	0.55842	0.0167219	0.816052	0.952061
	Drift Latency	0.110083	0.123576	0.4632	0.00397818	0.955869	0.970073	0.0819052	0.253763	0.571664	0.0972489	0.175102	0.612856	-0.132422	0.067104	0.469728	-0.167266	0.0191151	0.498567	-0.141324	0.0499449	0.404958	-0.0967346	0.177405	0.866882
	Max Velocity	0.0135648	0.849946	0.935666	-0.030178	0.674569	0.918291	-0.0105731	0.883068	0.983417	0.105279	0.141951	0.594589	-0.0716774	0.323164	0.603563	-0.103444	0.14907	0.660581	-0.141362	0.0498839	0.404958	-0.00925536	0.897556	0.978498
	Fast Phase Final Offset	0.109472	0.125685	0.4632	0.100582	0.160705	0.81383	0.090741	0.205922	0.562177	0.0295548	0.680919	0.878027	-0.00513938	0.943598	0.963256	-0.0189208	0.792381	0.99075	0.0206178	0.77595	0.864126	-0.0173328	0.809458	0.952061
	First Saccade Amplitude	0.031102	0.664387	0.898172	-0.00350798	0.96108	0.970073	0.0752551	0.294492	0.571664	-1.99333e-05	0.999779	0.999779	-0.108153	0.135384	0.594001	-0.097916	0.172147	0.660581	-0.163437	0.0231421	0.404958	0.075414	0.29347	0.866882
	First Saccade Duration	0.0747432	0.296552	0.605461	0.0927886	0.19583	0.81383	0.0752025	0.29483	0.571664	-0.118386	0.0984071	0.482195	-0.0925293	0.201782	0.594001	-0.0140292	0.845266	0.99075	-0.180791	0.0118666	0.404958	0.100177	0.162408	0.866882
	Max Velocity	0.0278205	0.697964	0.898172	-0.0041216	0.95428	0.970073	0.0455064	0.52651	0.767854	0.000899392	0.990018	0.999779	-0.0451246	0.534272	0.793312	-0.102707	0.152003	0.660581	-0.12789	0.0763196	0.404958	0.102269	0.153767	0.866882
	Number of Phase Pairs	-0.094966	0.176661	0.4632	-0.0463262	0.511616	0.904801	-0.0773503	0.27268	0.571664	-0.0149831	0.831975	0.948064	0.0883562	0.215778	0.594001	0.162739	0.0203497	0.498567	0.108661	0.125619	0.473488	0.0556072	0.430698	0.866882
	Time to Next Drift	-0.016608	0.818213	0.932383	0.0226032	0.755031	0.918291	0.0129752	0.857864	0.977566	0.0571242	0.430063	0.810503	-0.0171683	0.814615	0.89447	-0.119455	0.0979912	0.660581	-0.0465801	0.523362	0.752258	0.0106605	0.88302	0.978498
PS Dimensional	First Gain Vertical/Horizontal Ratio	0.0600686	0.402965	0.449461	0.108734	0.130251	0.171694	0.0764188	0.288316	0.427703	-0.0402348	0.576529	0.696639	-0.0981917	0.176568	0.213353	-0.0350182	0.626962	0.784634	-0.0115623	0.873534	0.873534	-0.0162856	0.821225	0.997245
	Velocity Velocity/Amplitude Ratio	0.265122	0.000173065	0.000501889	0.0691415	0.336829	0.424697	0.0164497	0.819455	0.848721	-0.0453455	0.529043	0.686083	-0.180153	0.0126361	0.0215556	-0.0180863	0.801846	0.886443	-0.150779	0.0368376	0.106829	0.0394342	0.584145	0.997245
	Latency Vertical/Horizontal Ratio	0.115142	0.108048	0.130558	0.170384	0.0172456	0.0500122	0.102075	0.155623	0.255725	-0.011776	0.87021	0.914228	-0.141878	0.0502489	0.0693913	-0.124973	0.0817259	0.697229	-0.165591	0.021711	0.0699575	-0.0091819	0.898627	0.997245
PS Large	Error Rate	0.108288	0.123148	0.142851	0.126388	0.0723599	0.117059	0.12662	0.0718341	0.175843	0.108423	0.123612	0.398306	0.0524643	0.462906	0.497195	-0.00720771	0.918708	0.918708	-0.0328885	0.643849	0.666844	-0.0211462	0.764589	0.997245
	Saccade Final Gain	-0.169744	0.0154716	0.0236145	-0.255123	0.000248021	0.00179815	-0.182308	0.00940976	0.0389833	0.100678	0.153971	0.401415	0.213812	0.00248955	0.00515693	0.0614881	0.384678	0.697229	0.0820345	0.249366	0.36737	-0.120267	0.0882126	0.610765
	Saccade Final Gain Av. Error	0.152359	0.0300025	0.0414321	0.234935	0.000763879	0.00316464	0.159495	0.0233707	0.0753055	-0.0104456	0.882703	0.914228	-0.180085	0.0111242	0.0201626	-0.046095	0.51478	0.746431	-0.0621583	0.383115	0.505016	-0.0169606	0.810658	0.997245
	First Saccade Gain	-0.157927	0.0244258	0.0354174	-0.25883	0.000199687	0.00179815	-0.166441	0.0179123	0.0649322	0.113371	0.108166	0.398306	0.198587	0.00503695	0.00973811	0.0889771	0.207939	0.697229	0.0920211	0.19612	0.315972	-0.0876845	0.214647	0.846818
	First Saccade Gain Av. Error	0.189123	0.00688449	0.01331	0.276727	6.69828e-05	0.00179815	0.22159	0.00152787	0.0147694	-0.0263286	0.709936	0.791852	-0.232262	0.000992392	0.00261631	-0.0321814	0.649352	0.784634	-0.0498314	0.484575	0.610985	-0.00183175	0.979359	0.997245
	First Saccade Duration/Amplitude Ratio	0.37915	2.42771e-08	7.04035e-07	0.133454	0.0582981	0.117059	0.0995341	0.158726	0.255725	-0.0980169	0.165204	0.401415	-0.350069	4.29024e-07	6.22084e-06	0.0140733	0.842428	0.886443	-0.263806	0.000166604	0.0016105	-0.00462423	0.947923	0.997245
	First Saccade Velocity/Amplitude Ratio	-0.239805	0.000568915	0.00137488	-0.136392	0.0529258	0.117059	-0.107263	0.128657	0.233191	0.130479	0.0641884	0.398306	0.233969	0.000908092	0.00261631	0.0485143	0.492939	0.746431	0.193568	0.00615584	0.0223149	0.142671	0.0428132	0.413861
	Latency	0.240506	0.000547447	0.00137488	0.126571	0.0726572	0.117059	0.183789	0.00883786	0.0389833	-0.0294096	0.677786	0.786232	-0.24769	0.000434441	0.00179983	-0.0936299	0.185043	0.697229	-0.0472612	0.507412	0.613123	-0.166075	0.0181697	0.26346
	Mean Velocity	-0.331537	1.35261e-06	1.68709e-05	-0.127646	0.0702413	0.117059	-0.107323	0.128443	0.233191	0.139105	0.0483377	0.398306	0.358561	2.1374e-07	6.19845e-06	0.0146414	0.836156	0.886443	0.216412	0.00213982	0.0103425	0.0508993	0.471899	0.997245
	Peak Velocity	-0.306003	8.99907e-06	6.52433e-05	-0.248952	0.000353273	0.00204898	-0.189996	0.00676286	0.0389833	0.14682	0.0370638	0.398306	0.310845	8.30339e-06	8.02661e-05	0.0881634	0.212144	0.697229	0.246378	0.000451607	0.00327415	0.0791553	0.262806	0.846818
	Number of Saccades to Reach Target	0.120677	0.0863386	0.108862	0.0139255	0.844062	0.863268	0.0421412	0.551518	0.727001	-0.07648	0.27933	0.476504	-0.155423	0.0287824	0.0417345	-0.0366652	0.604423	0.784634	-0.0339191	0.634351	0.666844	-0.000244455	0.997245	0.997245
	Time to Target	0.328236	1.74527e-06	1.68709e-05	0.1484	0.0350518	0.0879251	0.114974	0.103238	0.2303	-0.055408	0.433504	0.598648	-0.290951	3.20428e-05	0.00023231	0.0128584	0.855876	0.886443	-0.0683328	0.337558	0.466151	-0.205052	0.00341781	0.0991164
PS Small	Error Rate	0.189673	0.00658493	0.01331	0.189599	0.00674238	0.0217255	0.110641	0.116068	0.233191	0.0957406	0.174212	0.401415	-0.0705643	0.323215	0.374929	-0.109976	0.118291	0.697229	-0.113527	0.109458	0.211619	-0.0303656	0.667144	0.997245
	Saccade Final Gain	-0.126628	0.071816	0.0946665	-0.0557531	0.43064	0.520357	0.00921169	0.896477	0.896477	0.0643216	0.363112	0.526513	0.0201645	0.778518	0.778518	-0.0648724	0.359009	0.697229	0.0813487	0.253358	0.36737	-0.00144949	0.983666	0.997245
	Saccade Final Gain Av. Error	0.261993	0.000159404	0.000501889	0.259257	0.000194714	0.00179815	0.224461	0.00132056	0.0147694	-0.0683211	0.33398	0.509759	-0.277893	7.69335e-05	0.000446214	-0.0701054	0.321479	0.697229	-0.127735	0.0721854	0.161029	-0.0237208	0.737557	0.997245
	First Saccade Gain	-0.181936	0.00937951	0.0158208	-0.119548	0.0901439	0.137588	-0.0262206	0.711072	0.824844	0.0901299	0.202085	0.418604	0.112022	0.117058	0.154304	-0.0542735	0.442993	0.746431	0.115559	0.104089	0.211619	0.0165543	0.815112	0.997245
	First Saccade Gain Av. Error	0.265247	0.000130991	0.000474841	0.237895	0.00065148	0.00314882	0.226175	0.00120944	0.0147694	-0.0822395	0.244602	0.443341	-0.244822	0.000525738	0.0019058	-0.0670438	0.343117	0.697229	-0.13144	0.0642342	0.155233	-0.030106	0.670598	0.997245
	First Saccade Duration/Amplitude Ratio	0.288994	2.89365e-05	0.00013986	0.0330969	0.640067	0.713921	0.0292169	0.679781	0.821402	-0.042925	0.544135	0.686083	-0.239089	0.000715341	0.00230499	-0.050244	0.47763	0.746431	-0.270062	0.000114495	0.0016105	-0.0190623	0.787723	0.997245
	First Saccade Velocity/Amplitude Ratio	-0.0453678	0.520399	0.558947	-0.115423	0.10189	0.147741	-0.0740451	0.294968	0.427703	0.116065	0.0999863	0.398306	0.106474	0.136447	0.172042	0.0636986	0.367788	0.697229	0.110418	0.120524	0.21845	0.0259122	0.714323	0.997245
	Latency	0.183752	0.00868335	0.0157386	0.147346	0.0363828	0.0879251	0.191944	0.00620787	0.0389833	-0.125449	0.0752498	0.398306	-0.161704	0.0231988	0.0373758	-0.217482	0.00187648	0.0544178	-0.0988101	0.164983	0.281441	-0.0955294	0.176248	0.846818
	Mean Velocity	-0.296486	1.74568e-05	0.000101249	-0.0355233	0.615734	0.713921	-0.017089	0.809252	0.848721	0.071866	0.309446	0.498552	0.250649	0.00038157	0.00179983	0.0641881	0.364111	0.697229	0.322745	3.33184e-06	9.66232e-05	0.00889611	0.900005	0.997245
	Peak Velocity	-0.189389	0.00680487	0.01331	-0.207963	0.0029789	0.0107985	-0.137827	0.0504565	0.146324	0.163657	0.0199506	0.398306	0.220293	0.00186719	0.00416527	0.0952297	0.177615	0.697229	0.237221	0.000741863	0.0043028	0.0230299	0.744932	0.997245
	Number of Saccades to Reach Target	0.180849	0.0098198	0.0158208	0.110606	0.1171	0.161709	0.0664391	0.347497	0.479877	-0.0828977	0.240834	0.443341	-0.157091	0.0274852	0.0417345	0.0705894	0.318142	0.697229	-0.13423	0.0587339	0.154844	-0.0438191	0.535772	0.997245
	Time to Target	0.286505	3.41208e-05	0.000141358	0.129262	0.0667353	0.117059	0.126525	0.0727628	0.175843	-0.112577	0.110676	0.398306	-0.229421	0.001183	0.00285891	-0.0916092	0.194749	0.697229	-0.19795	0.0050689	0.0209997	-0.079922	0.258196	0.846818
PS INO	Left Direction	-0.01199	0.865182	0.865182	-0.0255769	0.717861	0.771036	-0.0195022	0.782944	0.848721	0.00499225	0.943785	0.943785	-0.0238538	0.739345	0.76575	-0.0350128	0.62082	0.784634	0.0442689	0.534691	0.620242	0.114295	0.105304	0.610765
	Right Direction	0.0379059	0.592239	0.613391	-0.0122229	0.863268	0.863268	0.0337471	0.634359	0.799845	-0.09496	0.179945	0.401415	0.0594976	0.40746	0.454474	-0.0796262	0.261166	0.697229	0.0347648	0.626801	0.666844	-0.018651	0.792707	0.997245
SP Direction Down	First Saccade Latency	-0.0440918	0.614306	0.803272	-0.0532816	0.542454	0.759435	-0.0938262	0.282727	0.674775	-0.0130795	0.88122	0.907138	0.0415927	0.63978	0.841003	0.00796215	0.927525	0.965185	-0.057742	0.510767	0.900438	0.00217563	0.980172	0.995676
	Initial Pursuit Velocity	-0.176878	0.0136179	0.0680897	-0.0797425	0.270297	0.485149	-0.0374399	0.605202	0.8669	0.134996	0.0612326	0.194831	0.172366	0.018014	0.138201	0.0905703	0.210335	0.965185	0.0562367	0.440906	0.881811	0.099492	0.168628	0.868725
	Number of Catch-Up Saccades	-0.0883581	0.218132	0.462704	-0.0809098	0.260833	0.485149	-0.138517	0.0534619	0.461932	-0.0369817	0.607758	0.818135	0.164771	0.0230998	0.142117	0.0367222	0.61028	0.965185	0.143846	0.0465319	0.465319	-0.0379924	0.597976	0.875509
	Pursuit Onset Latency	-0.0555768	0.439111	0.676776	0.0331259	0.64571	0.805497	0.0252798	0.725739	0.923667	-0.0762261	0.289537	0.494332	0.082966	0.25511	0.525227	0.0122392	0.865153	0.965185	0.0986873	0.173245	0.622574	0.0377465	0.600349	0.875509
	Peak Velocity	-0.113616	0.112834	0.299698	-0.0370175	0.60741	0.784765	0.0548768	0.446084	0.726183	-0.110044	0.125656	0.283739	0.0332533	0.648774	0.841003	-0.0468093	0.515815	0.965185	-0.00619016	0.932091	0.975338	-0.063974	0.374264	0.869789
	Proportion of Time in Pursuit	0.217394	0.00220792	0.0193193	0.0726209	0.313018	0.534421	0.129644	0.0708601	0.488758	0.033697	0.640028	0.845319	-0.196094	0.00669771	0.138201	-0.0207824	0.773059	0.965185	-0.154856	0.0319774	0.431124	0.0424357	0.555836	0.875509
	Pursuit Gain	-0.0422396	0.557665	0.780731	-0.0503079	0.48604	0.72389	-0.0128314	0.859058	0.95187	-0.0131659	0.855423	0.907138	0.0707195	0.333547	0.62363	0.106749	0.13848	0.965185	0.0220466	0.762098	0.975338	9.06003e-05	0.999	0.999
	Pursuit Lag	0.0333706	0.642412	0.81262	0.0368564	0.608975	0.784765	0.135257	0.0593912	0.461932	0.0129668	0.857219	0.907138	-0.0466603	0.522646	0.743221	-0.0298193	0.679007	0.965185	0.00752968	0.917444	0.975338	0.0920961	0.200367	0.868725
	Time to Peak Velocity	-0.0962131	0.179764	0.409523	-0.0798978	0.266863	0.485149	-0.0720301	0.316982	0.675238	0.0479869	0.505298	0.736893	0.064112	0.379512	0.632519	0.0206781	0.774167	0.965185	0.0633631	0.382592	0.79765	0.0121661	0.865951	0.947133
	Amplitude of Catch-Up Saccades	0.0113027	0.898046	0.948117	0.0359996	0.683114	0.810475	-0.122511	0.163311	0.60365	0.156259	0.0747024	0.202791	0.036609	0.682818	0.853523	0.0120551	0.8913	0.965185	0.0820557	0.353351	0.79765	-0.0959937	0.27541	0.868725
SP Direction Left	First Saccade Latency	0.257532	0.000938126	0.00938126	0.0094982	0.904814	0.960717	0.11723	0.138607	0.570734	-0.0918521	0.24652	0.442472	-0.160894	0.044803	0.196013	-0.0955916	0.227727	0.965185	-0.144874	0.0693448	0.509376	-0.0252261	0.750758	0.932248
	Initial Pursuit Velocity	-0.0527716	0.456865	0.680437	-0.153732	0.0297495	0.160189	-0.089214	0.209016	0.60365	0.244438	0.000486152	0.0340306	0.0451445	0.530872	0.743221	-0.00776918	0.913055	0.965185	-0.00597965	0.933537	0.975338	0.0529268	0.456678	0.875509
	Number of Catch-Up Saccades	0.066837	0.344611	0.615587	0.108469	0.125339	0.350949	0.00100654	0.988685	0.988685	-0.0971161	0.170214	0.322027	-0.0551433	0.442694	0.673664	-0.0272302	0.701187	0.965185	-0.0116514	0.870584	0.975338	-0.0448251	0.527479	0.875509
	Pursuit Onset Latency	0.0790985	0.26315	0.526299	0.131397	0.0629818	0.27443	-0.0106954	0.880219	0.95187	0.161499	0.0219969	0.138566	-0.150174	0.0356486	0.178243	-0.0440525	0.534627	0.965185	0.0390927	0.58451	0.913922	0.083985	0.235874	0.868725
	Peak Velocity	-0.0058121	0.934572	0.948117	-0.0605559	0.393128	0.639976	0.0591582	0.404162	0.690032	-0.0255841	0.718463	0.852414	0.0132667	0.853579	0.918576	-0.000768489	0.991361	0.991361	-0.080404	0.260146	0.700394	0.0737907	0.297848	0.868725
	Proportion of Time in Pursuit	0.0218257	0.757844	0.874903	-0.0417497	0.556217	0.761996	0.0636297	0.369511	0.680678	0.0231571	0.744194	0.868227	-0.0168377	0.814802	0.918576	0.0258341	0.71583	0.965185	-0.115478	0.105219	0.509376	0.016657	0.814444	0.947133
	Pursuit Gain	-0.0588974	0.40506	0.644414	-0.0497428	0.483139	0.72389	-0.0187529	0.7916	0.939186	0.148538	0.03534	0.138566	0.0253213	0.724623	0.889888	0.0656323	0.354605	0.965185	-0.0512004	0.473768	0.900438	-0.0503861	0.477492	0.875509
	Pursuit Lag	0.0594021	0.40104	0.644414	0.0825079	0.244244	0.485149	0.0308315	0.663933	0.88764	-0.0565879	0.424924	0.646623	-0.0832463	0.246045	0.521914	0.016302	0.818329	0.965185	-0.0874606	0.220486	0.688794	-0.0383421	0.58892	0.875509
	Time to Peak Velocity	0.00609288	0.931419	0.948117	0.123815	0.0799146	0.27443	0.0793916	0.262578	0.674775	-0.149578	0.034061	0.138566	-0.0334254	0.641865	0.841003	-0.0572612	0.419426	0.965185	0.0826177	0.24721	0.696116	0.0417116	0.556578	0.875509
	Amplitude of Catch-Up Saccades	-0.066334	0.404616	0.644414	0.0615019	0.441229	0.701955	0.0324445	0.684751	0.88764	-0.253635	0.00125579	0.0439527	0.0191459	0.813681	0.918576	-0.0192458	0.809719	0.965185	-0.0171026	0.832178	0.975338	-0.00185838	0.981452	0.995676
SP Direction Right	First Saccade Latency	0.0311966	0.694429	0.838104	0.045559	0.566054	0.761996	0.0404279	0.610624	0.8669	0.0555103	0.484303	0.721302	-0.0732418	0.3651	0.626529	0.0897651	0.257464	0.965185	-0.0141523	0.859465	0.975338	-0.17993	0.0223751	0.273511
	Initial Pursuit Velocity	-0.158696	0.0244396	0.0911634	-0.196203	0.00536192	0.125111	-0.110029	0.120899	0.564196	0.0706272	0.32032	0.533867	0.176889	0.0133695	0.138201	0.066155	0.351994	0.965185	0.0022305	0.975184	0.983671	-0.0226515	0.750202	0.932248
	Number of Catch-Up Saccades	0.0975041	0.167437	0.404159	0.0519212	0.464161	0.722028	0.00380358	0.957263	0.985418	-0.0896801	0.205492	0.378538	-0.0898442	0.210458	0.497246	-0.0562555	0.427654	0.965185	-0.0384274	0.590925	0.913922	0.00537673	0.939615	0.995676
	Pursuit Onset Latency	0.181622	0.00968518	0.052151	0.18763	0.00764736	0.133829	0.0205026	0.772664	0.939186	-0.183376	0.00916792	0.106959	-0.129326	0.0708292	0.246026	-0.0504247	0.477154	0.965185	-0.0745634	0.29648	0.767462	0.0804001	0.256544	0.868725
	Peak Velocity	-0.136577	0.052602	0.160093	-0.0854865	0.227574	0.485149	-0.00526974	0.940815	0.982941	0.0316543	0.655532	0.849764	0.128351	0.0729977	0.246026	0.0904381	0.201672	0.965185	0.00146382	0.983671	0.983671	-0.0695866	0.326298	0.869789
	Proportion of Time in Pursuit	-0.0540662	0.444739	0.676776	-0.0301157	0.671277	0.810161	0.0909191	0.199274	0.60365	0.0405551	0.567581	0.794613	0.0109467	0.878968	0.918576	0.0529889	0.455011	0.965185	-0.064058	0.369938	0.79765	-0.0960455	0.174996	0.868725
	Pursuit Gain	-0.210666	0.00268356	0.0208721	-0.173854	0.0138154	0.149346	-0.0667785	0.347464	0.675238	0.170308	0.0159062	0.138566	0.185484	0.00943019	0.138201	0.187118	0.0079748	0.529125	0.010372	0.884983	0.975338	-0.0513038	0.470619	0.875509
	Pursuit Lag	0.0417224	0.555483	0.780731	0.121313	0.0862496	0.27443	0.0776385	0.273296	0.674775	-0.1503	0.0331973	0.138566	-0.0756748	0.291799	0.577177	-0.106284	0.133177	0.965185	0.00698047	0.922247	0.975338	0.0239209	0.736064	0.932248
	Time to Peak Velocity	0.0355455	0.615513	0.803272	0.0071692	0.919544	0.960717	0.0888135	0.209924	0.60365	-0.129579	0.0667471	0.19882	-0.0223135	0.756234	0.912696	0.0200643	0.777395	0.965185	-0.0360702	0.613908	0.913922	-0.177061	0.0119194	0.267972
	Amplitude of Catch-Up Saccades	-0.0663677	0.404377	0.644414	0.105215	0.185464	0.463661	0.0487057	0.540791	0.841231	-0.0134514	0.865937	0.907138	-0.0171811	0.832505	0.918576	-0.0330164	0.678532	0.965185	-0.118639	0.13763	0.60213	0.0207127	0.794887	0.943086
SP Direction Up	First Saccade Latency	0.0152252	0.836153	0.924504	0.0718839	0.328237	0.547061	0.0586223	0.425476	0.709126	0.00354834	0.961559	0.970562	-0.0909847	0.223178	0.497246	-0.0638828	0.385058	0.965185	-0.0360915	0.626689	0.913922	-0.0659984	0.369483	0.869789
	Initial Pursuit Velocity	-0.0485235	0.498327	0.726727	-0.0910148	0.204551	0.470224	-0.062622	0.383232	0.687853	0.10062	0.160549	0.312179	0.104169	0.151542	0.407999	0.0104979	0.883894	0.965185	0.0105497	0.884227	0.975338	0.0139464	0.846168	0.947133
	Number of Catch-Up Saccades	0.311297	7.23032e-06	0.000253061	0.227809	0.00121194	0.0848357	0.180203	0.0108672	0.247721	-0.0810847	0.254907	0.446088	-0.170502	0.0174589	0.138201	-0.0370043	0.603831	0.965185	-0.253215	0.000342449	0.0111555	-0.173851	0.0140591	0.267972
	Pursuit Onset Latency	0.245027	0.000470622	0.0065887	0.122918	0.0836988	0.27443	0.0708892	0.319752	0.675238	-0.150869	0.0334156	0.138566	-0.161618	0.0243629	0.142117	-0.0750705	0.291967	0.965185	-0.082797	0.248613	0.696116	-0.0381565	0.592603	0.875509
	Peak Velocity	-0.110331	0.119879	0.299698	-0.130169	0.0668773	0.27443	0.0341948	0.631599	0.8669	0.106621	0.133906	0.284042	0.0690765	0.338542	0.62363	-0.0461795	0.51719	0.965185	0.0451314	0.529926	0.904752	-0.0744024	0.296295	0.868725
	Proportion of Time in Pursuit	-0.206737	0.00331217	0.0231852	-0.0926659	0.192991	0.465841	-0.0933956	0.189494	0.60365	0.189237	0.00743008	0.104021	0.12607	0.0798426	0.246026	0.0221338	0.756327	0.965185	0.124196	0.0828573	0.509376	0.124186	0.0805332	0.704665
	Pursuit Gain	-0.167392	0.0178274	0.0734071	-0.143465	0.043224	0.215923	-0.019136	0.788491	0.939186	0.16093	0.0231638	0.138566	0.123518	0.0861866	0.251378	-0.0765124	0.28277	0.965185	0.120407	0.0927546	0.509376	0.00228378	0.974461	0.995676
	Pursuit Lag	0.111031	0.117533	0.299698	0.0212584	0.765679	0.864476	0.0972347	0.171856	0.60365	0.0676457	0.342449	0.556052	-0.0870778	0.227313	0.497246	-0.0397715	0.577027	0.965185	-0.123279	0.085172	0.509376	0.0330434	0.643132	0.88273
	Time to Peak Velocity	0.248659	0.000384562	0.0065887	0.163118	0.0213351	0.149346	0.158355	0.025489	0.356846	-0.10507	0.139689	0.287594	-0.220302	0.00202437	0.123975	-0.0942448	0.185483	0.965185	-0.167416	0.0190061	0.332606	-0.1717	0.0153127	0.267972
	Amplitude of Catch-Up Saccades	0.0365275	0.619667	0.803272	-0.00213434	0.976872	0.986399	0.0359764	0.624962	0.8669	-0.0676691	0.357462	0.556052	-0.0169017	0.821334	0.918576	-0.0323963	0.659822	0.965185	-0.049085	0.508174	0.900438	-0.109724	0.134939	0.868725
SP Velocity Fast	First Saccade Latency	0.0963601	0.18136	0.409523	0.00958508	0.894748	0.960717	-0.0202765	0.779562	0.939186	0.108565	0.13287	0.284042	-0.0589171	0.421893	0.671194	0.137211	0.0570638	0.965185	-0.0881861	0.226318	0.688794	-0.152415	0.0343415	0.343415
	Initial Pursuit Velocity	-0.15257	0.0293682	0.0978939	-0.114727	0.103123	0.313853	-0.0134537	0.848909	0.95187	0.140404	0.0457168	0.152389	0.179875	0.0112204	0.138201	0.0843152	0.231689	0.965185	0.0249005	0.726343	0.975338	-0.0138791	0.844192	0.947133
	Number of Catch-Up Saccades	0.0655277	0.351764	0.615587	0.0813938	0.24832	0.485149	-0.00887833	0.899955	0.954498	0.0289565	0.681729	0.852213	-0.0312595	0.661979	0.842519	0.0621212	0.378601	0.965185	0.0698954	0.325372	0.785381	-0.069567	0.324009	0.869789
	Pursuit Onset Latency	-0.00664474	0.924852	0.948117	0.00240789	0.972801	0.986399	-0.0797408	0.25809	0.674775	-0.109996	0.118223	0.275855	-0.00581627	0.935184	0.935184	-0.0607514	0.389224	0.965185	0.0677449	0.340515	0.794536	0.0621679	0.378242	0.869789
	Peak Velocity	-0.183912	0.00845992	0.0493495	-0.10244	0.145847	0.378121	-0.02909	0.680342	0.88764	0.0258752	0.714029	0.852414	0.119746	0.0928889	0.260089	0.052699	0.455228	0.965185	0.0347529	0.625162	0.913922	0.021256	0.763403	0.932248
	Proportion of Time in Pursuit	0.00735299	0.91687	0.948117	-0.0353477	0.616601	0.784765	0.0668863	0.343048	0.675238	0.0387777	0.582805	0.799929	-0.00647995	0.927807	0.935184	0.0223676	0.751425	0.965185	-0.130535	0.0654225	0.509376	0.0416369	0.555307	0.875509
	Pursuit Gain	-0.154353	0.0275046	0.0962662	-0.126843	0.0713307	0.27443	-0.0114109	0.871635	0.95187	0.155279	0.0269561	0.138566	0.171592	0.015641	0.138201	0.0816541	0.246806	0.965185	0.0302519	0.67066	0.946132	-0.0060946	0.931229	0.995676
	Pursuit Lag	-0.0137484	0.845261	0.924504	0.0466961	0.508247	0.741194	0.136163	0.0527354	0.461932	-0.040997	0.561406	0.794613	0.0498737	0.485317	0.716862	-0.0205005	0.771576	0.965185	-0.0297504	0.675808	0.946132	0.0909755	0.196747	0.868725
	Time to Peak Velocity	0.236243	0.000669492	0.00781074	0.140051	0.0462693	0.215923	0.171965	0.0141555	0.247721	-0.00260619	0.970562	0.970562	-0.165574	0.019743	0.138201	-0.170324	0.0151178	0.529125	-0.117471	0.0975968	0.509376	0.0122309	0.862499	0.947133
	Amplitude of Catch-Up Saccades	0.0678084	0.347505	0.615587	0.125467	0.0821066	0.27443	0.11643	0.106857	0.534284	-0.167882	0.0196098	0.138566	-0.139001	0.057116	0.235183	-0.0872437	0.227641	0.965185	-0.0882001	0.226244	0.688794	-0.0792731	0.273136	0.868725
SP Velocity Medium	First Saccade Latency	-0.022134	0.762415	0.874903	-0.0012516	0.986399	0.986399	0.0107233	0.883879	0.95187	0.133316	0.0681668	0.19882	-0.0670748	0.366967	0.626529	-0.00467116	0.949272	0.965185	-0.0201523	0.785414	0.975338	-0.0446667	0.542751	0.875509
	Initial Pursuit Velocity	-0.0931566	0.187284	0.409684	-0.166243	0.018342	0.149346	-0.116264	0.100254	0.534284	0.0655895	0.35492	0.556052	0.0868996	0.225855	0.497246	0.0906308	0.200709	0.965185	-0.0397585	0.578122	0.913922	-0.0205239	0.772434	0.932248
	Number of Catch-Up Saccades	0.0309714	0.661705	0.81262	0.0169752	0.810965	0.901072	-0.0703151	0.321246	0.675238	-0.123615	0.0804066	0.202791	0.0135699	0.850272	0.918576	-0.0436359	0.538502	0.965185	-0.072965	0.306985	0.767462	-0.0929668	0.189299	0.868725
	Pursuit Onset Latency	0.185783	0.00811682	0.0493495	0.162464	0.021206	0.149346	0.0687312	0.332295	0.675238	-0.121825	0.084922	0.204984	-0.100431	0.161339	0.418287	-0.0784981	0.268004	0.965185	-0.0228957	0.748837	0.975338	0.0758846	0.284311	0.868725
	Peak Velocity	-0.0834314	0.237808	0.489605	-0.0787462	0.266489	0.485149	0.0594545	0.401807	0.690032	-0.0127647	0.857271	0.907138	0.0494164	0.491563	0.716862	0.0100975	0.886869	0.965185	0.00208305	0.976764	0.983671	-0.0344769	0.627045	0.877863
	Proportion of Time in Pursuit	-0.129722	0.0657633	0.19181	-0.0316177	0.655905	0.805497	0.0348069	0.623749	0.8669	0.102442	0.147863	0.295725	0.0613009	0.393367	0.640366	0.0538399	0.447791	0.965185	0.0961364	0.177878	0.622574	0.0516254	0.466714	0.875509
	Pursuit Gain	-0.124106	0.078451	0.219663	-0.169129	0.0163868	0.149346	-0.0751226	0.289189	0.674775	0.142461	0.0436503	0.152389	0.125013	0.0808373	0.246026	0.108109	0.126603	0.965185	0.0076084	0.915278	0.975338	-0.0561811	0.428266	0.875509
	Pursuit Lag	0.0320327	0.650864	0.81262	-0.108616	0.124825	0.350949	0.034192	0.629897	0.8669	-0.123948	0.0795895	0.202791	0.125236	0.0802945	0.246026	-0.0549268	0.438665	0.965185	-0.100268	0.159869	0.621712	-0.0379712	0.592532	0.875509
	Time to Peak Velocity	0.0741852	0.294053	0.556316	0.158228	0.024869	0.158057	0.193062	0.00603395	0.22271	-0.158159	0.0249326	0.138566	-0.0553967	0.440597	0.673664	-0.023682	0.738604	0.965185	0.0617546	0.38743	0.79765	-0.159808	0.0234438	0.273511
	Amplitude of Catch-Up Saccades	0.00154988	0.983113	0.983113	-0.046191	0.529054	0.755791	-0.0519955	0.478541	0.761315	-0.0121663	0.868386	0.907138	0.0397521	0.593146	0.814122	-0.0111863	0.878902	0.965185	-0.106768	0.148039	0.609573	-0.118566	0.10511	0.817524
SP Velocity Slow	First Saccade Latency	-0.185171	0.0247444	0.0911634	-0.124975	0.131495	0.354026	-0.135273	0.102341	0.534284	0.0210012	0.80067	0.903982	0.0246865	0.77138	0.915196	0.00507059	0.951396	0.965185	0.0543701	0.514536	0.900438	0.0613468	0.460431	0.875509
	Initial Pursuit Velocity	-0.149797	0.034707	0.110431	-0.0898194	0.208242	0.470224	-0.0658173	0.356911	0.675238	0.216747	0.00216118	0.0489417	0.131762	0.067764	0.246026	-0.0166785	0.815592	0.965185	-0.0502106	0.48575	0.900438	0.17992	0.0112	0.267972
	Number of Catch-Up Saccades	0.269449	0.000114175	0.00266409	0.156691	0.0270956	0.158057	0.152358	0.0316904	0.369722	-0.210843	0.00279667	0.0489417	-0.158604	0.0271866	0.146389	-0.0395001	0.579631	0.965185	-0.24718	0.000478091	0.0111555	-0.0637433	0.371078	0.869789
	Pursuit Onset Latency	0.169074	0.0166956	0.0730434	0.174881	0.0134915	0.149346	0.0881681	0.215589	0.60365	-0.0215407	0.76266	0.875183	-0.148814	0.0383694	0.179057	-0.056822	0.425353	0.965185	-0.00845786	0.906341	0.975338	0.0349395	0.624185	0.877863
	Peak Velocity	-0.038577	0.587581	0.803272	-0.024556	0.730639	0.838439	0.106438	0.134577	0.570734	-0.0292456	0.68177	0.852213	-0.006279	0.930757	0.935184	-0.113214	0.111351	0.965185	-0.149139	0.0369535	0.431124	-0.0879444	0.216761	0.868725
	Proportion of Time in Pursuit	-0.318988	4.14985e-06	0.000253061	-0.197638	0.0051402	0.125111	-0.192812	0.00636314	0.22271	0.174885	0.0134893	0.134893	0.20842	0.00354214	0.123975	0.0713752	0.316437	0.965185	0.264114	0.000183595	0.0111555	0.0618879	0.385192	0.869789
	Pursuit Gain	-0.170169	0.0159932	0.0730434	-0.0271387	0.703576	0.820839	0.0106709	0.88109	0.95187	0.12395	0.0811164	0.202791	0.0880195	0.222307	0.497246	0.0304562	0.669357	0.965185	-0.0165666	0.817731	0.975338	-0.0408837	0.566413	0.875509
	Pursuit Lag	0.0161545	0.820391	0.924504	0.0769322	0.28013	0.490227	0.125733	0.0768048	0.488758	-0.14492	0.0411255	0.151515	-0.0670922	0.352633	0.626529	-0.0694254	0.329872	0.965185	-0.114785	0.109152	0.509376	0.0230397	0.746688	0.932248
	Time to Peak Velocity	-0.0222237	0.754768	0.874903	0.0078516	0.912358	0.960717	0.00139943	0.984349	0.988685	-0.14905	0.0356313	0.138566	-0.0109817	0.879208	0.918576	-0.03441	0.629452	0.965185	-0.00896835	0.900717	0.975338	-0.0252617	0.72321	0.932248
	Amplitude of Catch-Up Saccades	0.0883919	0.287043	0.556316	0.0971071	0.241969	0.485149	0.108793	0.189626	0.60365	-0.0304077	0.714656	0.852414	-0.0884724	0.296834	0.577177	0.00866786	0.917013	0.965185	-0.0494099	0.553681	0.913922	-0.100332	0.226613	0.868725
