# Supplementary material for: Oculomotor indicators of cognitive performance are modulated by neurodegeneration
Source: Front Neurol. 2025 Nov 10;16:1649745. doi: 10.3389/fneur.2025.1649745 (PMC12640912; doi:10.3389/fneur.2025.1649745)
Supplement: Supplementary file 4 [file Table_3.xlsx]

## Sheet: Sheet1
	TMTA	TMTB	COWAT	SDMT	MoCA	Age	HVLT
TMTB	0.59 p=1.65e-20 p*=8.8e-20 ♂0.56 p=3.28e-11 p*=1.8e-10 ♀0.63 p=1.1e-10 p*=6.0e-10 ♂-♀ p=0.46
COWAT	-0.27 p=1.15e-04 p*=2.2e-04 ♂-0.20 p=2.86e-02 p*=4.2e-02 ♀-0.37 p=4.4e-04 p*=1.1e-03 ♂-♀ p=0.23	-0.33 p=1.49e-06 p*=3.7e-06 ♂-0.34 p=1.38e-04 p*=3.7e-04 ♀-0.30 p=5.9e-03 p*=1.2e-02 ♂-♀ p=0.77
SDMT	-0.50 p=6.09e-14 p*=2.4e-13 ♂-0.49 p=1.99e-08 p*=8.0e-08 ♀-0.51 p=1.4e-06 p*=6.4e-06 ♂-♀ p=0.91	-0.51 p=3.53e-14 p*=1.6e-13 ♂-0.53 p=7.69e-10 p*=3.5e-09 ♀-0.48 p=4.9e-06 p*=1.6e-05 ♂-♀ p=0.67	0.26 p=2.74e-04 p*=4.9e-04 ♂0.28 p=2.32e-03 p*=4.9e-03 ♀0.24 p=2.8e-02 p*=4.0e-02 ♂-♀ p=0.80
MoCA	-0.08 p=2.31e-01 p*=2.4e-01 ♂-0.06 p=5.35e-01 p*=5.7e-01 ♀-0.12 p=2.6e-01 p*=2.8e-01 ♂-♀ p=0.66	-0.29 p=2.56e-05 p*=5.9e-05 ♂-0.32 p=3.90e-04 p*=9.6e-04 ♀-0.24 p=2.6e-02 p*=4.0e-02 ♂-♀ p=0.62	0.09 p=1.78e-01 p*=1.9e-01 ♂0.13 p=1.47e-01 p*=1.8e-01 ♀0.08 p=4.5e-01 p*=4.7e-01 ♂-♀ p=0.75	0.18 p=9.64e-03 p*=1.3e-02 ♂0.17 p=6.86e-02 p*=9.1e-02 ♀0.18 p=1.0e-01 p*=1.4e-01 ♂-♀ p=0.94
Age	0.40 p=2.41e-09 p*=7.7e-09 ♂0.35 p=1.05e-04 p*=3.4e-04 ♀0.48 p=3.1e-06 p*=1.1e-05 ♂-♀ p=0.27	0.37 p=5.20e-08 p*=1.5e-07 ♂0.32 p=4.39e-04 p*=1.0e-03 ♀0.44 p=2.5e-05 p*=6.8e-05 ♂-♀ p=0.36	-0.14 p=4.32e-02 p*=5.1e-02 ♂-0.11 p=2.15e-01 p*=2.5e-01 ♀-0.18 p=9.7e-02 p*=1.3e-01 ♂-♀ p=0.62	-0.63 p=3.30e-23 p*=2.1e-22 ♂-0.60 p=7.94e-13 p*=5.1e-12 ♀-0.66 p=2.2e-11 p*=1.4e-10 ♂-♀ p=0.52	-0.13 p=6.87e-02 p*=7.8e-02 ♂-0.09 p=3.37e-01 p*=3.7e-01 ♀-0.17 p=1.3e-01 p*=1.6e-01 ♂-♀ p=0.59
HVLT	-0.22 p=1.68e-03 p*=2.6e-03 ♂-0.16 p=9.15e-02 p*=1.2e-01 ♀-0.30 p=5.7e-03 p*=1.2e-02 ♂-♀ p=0.30	-0.24 p=5.03e-04 p*=8.5e-04 ♂-0.24 p=7.54e-03 p*=1.3e-02 ♀-0.28 p=1.1e-02 p*=2.0e-02 ♂-♀ p=0.82	0.21 p=2.29e-03 p*=3.3e-03 ♂0.20 p=2.78e-02 p*=4.2e-02 ♀0.28 p=1.1e-02 p*=2.0e-02 ♂-♀ p=0.56	0.37 p=1.08e-07 p*=2.9e-07 ♂0.28 p=2.61e-03 p*=5.2e-03 ♀0.48 p=8.5e-06 p*=2.5e-05 ♂-♀ p=0.11	0.29 p=3.44e-05 p*=7.3e-05 ♂0.21 p=2.25e-02 p*=3.6e-02 ♀0.33 p=2.5e-03 p*=5.7e-03 ♂-♀ p=0.36	-0.44 p=1.19e-10 p*=4.2e-10 ♂-0.39 p=1.30e-05 p*=4.6e-05 ♀-0.49 p=2.3e-06 p*=9.2e-06 ♂-♀ p=0.37
BAI	-0.22 p=1.50e-03 p*=2.4e-03 ♂-0.26 p=4.45e-03 p*=8.4e-03 ♀-0.17 p=1.3e-01 p*=1.6e-01 ♂-♀ p=0.52	-0.16 p=2.56e-02 p*=3.3e-02 ♂-0.17 p=6.20e-02 p*=8.6e-02 ♀-0.12 p=2.8e-01 p*=3.0e-01 ♂-♀ p=0.70	0.14 p=4.24e-02 p*=5.1e-02 ♂0.10 p=2.58e-01 p*=2.9e-01 ♀0.24 p=2.7e-02 p*=4.0e-02 ♂-♀ p=0.33	0.21 p=3.80e-03 p*=5.3e-03 ♂0.23 p=1.27e-02 p*=2.1e-02 ♀0.14 p=2.2e-01 p*=2.5e-01 ♂-♀ p=0.52	-0.10 p=1.53e-01 p*=1.7e-01 ♂-0.03 p=7.38e-01 p*=7.6e-01 ♀-0.25 p=2.2e-02 p*=3.7e-02 ♂-♀ p=0.11	-0.28 p=4.07e-05 p*=8.1e-05 ♂-0.34 p=1.23e-04 p*=3.6e-04 ♀-0.14 p=2.0e-01 p*=2.4e-01 ♂-♀ p=0.13	0.02 p=7.78e-01 p*=7.8e-01 ♂-0.03 p=7.86e-01 p*=7.9e-01 ♀-0.01 p=9.2e-01 p*=9.2e-01 ♂-♀ p=0.93
